# Supplementary material for: Over-Represented Senescent Keratinocytes in Hyperpigmented Spots Promote Melanocyte Activation via IGFBP3 and NGF
Source: Int J Mol Sci. 2025 Nov 4;26(21):10724. doi: 10.3390/ijms262110724 (PMC12608426; doi:10.3390/ijms262110724)
Supplement: Supplementary file 1 [file ijms-26-10724-s001.zip]

Archive with 1 entries (1 files):
- ijms-3904597-supplementary.pdf
